# Supplementary material for: Presence of known feline ALMS1 and MYBPC3 variants in a diverse cohort of cats with hypertrophic cardiomyopathy in Japan
Source: PLoS One. 2023 Apr 18;18(4):e0283433. doi: 10.1371/journal.pone.0283433 (PMC10112785; doi:10.1371/journal.pone.0283433)
Supplement: S1 Table — The sequences of used primers and Taqman probes were shown. (XLSX) [file pone.0283433.s001.xlsx]

## Sheet: Table S1
Table S1 Primers and Taqman probes list
Purpose	Forward primer (5'-3')	Reverse primer (5'-3')	Taqman probe 1 (VIC)	Taqman probe 2 (FAM)
MYBPC3 p.A74T PCR	AGAGCCACTGAAGCATTAAATGAGG	TGCCCCAGAAGCTCAAACCTA
MYBPC3 p.A74T sequencing	AAGAAGGGATGCAGGGTTG	AGCGATGACTGCGTAGGG
ALMS1 p.G3376R PCR	TCTGTCATTTGCTTCTCCACCT	TTCCCACAGTGAAAATACAGCTT
ALMS1 p.G3376R sequencing	CCCCTTCTGATCACACTGCA	AGAAGCCTGTGAAGCATTTTGA
MYH7 p.E1883K PCR	CGGAGGAAGACAGGAAGAACC	CAGCTTGTTGACCTGGGACT
MYH7 p.E1883K sequencing	GACCTGGTGGACAAGTTGCA	CGGAACTTGGACAGGTTGGT
MYBPC3 p.A31P genotyping	GGCAGCCAGCAGCTCT	GCCAGCGCACCTTTACTC	CTGTCTCGGCCTCGAA	TGTCTCGGGCTCGAA
MYBPC3 p.R820W genotyping	AGCGCAAGAAGAAGAAGAGCTT	GCTCCTGCAGCAGGTCAAA	CAGCCGCATCCAC	TTCAGCCACATCCAC
