# Supplementary material for: Presence of known feline ALMS1 and MYBPC3 variants in a diverse cohort of cats with hypertrophic cardiomyopathy in Japan
Source: PLoS One. 2023 Apr 18;18(4):e0283433. doi: 10.1371/journal.pone.0283433 (PMC10112785; doi:10.1371/journal.pone.0283433)
Supplement: S2 Table — *: The stage classification method was from previous paper [9]. (XLSX) [file pone.0283433.s002.xlsx]

## Sheet: Sheet1
S2 Table. Diagnosis information and genotype of each cat.
Breed	Group	Gender	MYBPC3 p.A31P	MYBPC3 p.R820W	MYBPC3 p.A74T	MYH7 p.E1883K	ALMS1 p.G3376R	Age (year (y), month(m))	Body weight (kg)	Maximum wall thickness (mm)	Hypertrophic pattern	Left ventricular outflow tract obstruction	Cardiac event	Heart failure stage (American college of veterinary internal medicine, ACVIM)
American Shorthair	HCM	male	G/G	G/G	G/G	G/G	G/G	12y2m	5.1	6.3	symmetric	no	None	B1
Bengal	HCM	male	G/G	G/G	G/G	G/G	G/G	8m	3.1	6.2	asymmetric	no	None	B1
Bengal	HCM	female	G/G	G/G	G/G	G/G	G/G	1y5m	3.6	6.2	asymmetric	no	None	B1
Bengal	HCM	female	G/G	G/G	G/G	G/G	G/G	8m	4.3	6.1	asymmetric	no	None	B1
Bengal	HCM	male	G/G	G/G	G/G	G/G	G/G	8m	4.4	6.6	symmetric	yes	None	B1
British Shorthair	HCM	male	G/G	G/G	G/G	G/G	G/G	10y6m	6	9	asymmetric	yes	None	B1
British Shorthair	HCM	male	G/G	G/G	G/G	G/G	G/G	1y0m	5.1	6.4	asymmetric	no	None	B1
British Shorthair	HCM	male	G/G	G/G	G/G	G/G	G/G	1y	5.7	7.6	symmetric	no	None	B1
British Shorthair	HCM	male	G/G	G/G	G/G	G/G	G/G	7y6m	6	7.4	asymmetric	no	None	B1
British Shorthair	HCM	male	G/G	G/G	G/G	G/G	G/G	15y	4	6.8	asymmetric	no	None	B1
Exotic Shorthair	HCM	female	G/G	G/G	G/G	G/G	G/C	3y3m	3.7	9	symmetric	yes	Arterial thromboembolism	C
Exotic Shorthair	HCM	female	G/G	G/G	G/G	G/G	G/G	9y7m	4.3	6.7	asymmetric	no	None	B1
Exotic Shorthair	HCM	male	G/G	G/G	G/G	G/G	G/G	5m	3.1	7.2	asymmetric	no	None	B1
Maine Coon	HCM	male	G/G	G/G	G/G	G/G	G/G	4y5m	7.6	8.5	symmetric	yes	None	B1
Maine Coon	HCM	female	G/G	G/G	G/G	G/G	G/G	0y5m	2.4	6.2	symmetric	yes	None	B1
Maine Coon	HCM	male	G/G	G/G	G/G	G/G	G/G	8y10m	7	6.7	asymmetric	no	None	B1
Maine Coon	HCM	female	G/G	G/G	G/G	G/G	G/G	5y	5.8	6.1	symmetric	no	None	B1
Maine Coon	HCM	male	G/G	G/G	G/G	G/G	G/G	2y3m	5.6	7.1	asymmetric	no	None	B1
Maine Coon	HCM	male	G/G	G/G	G/G	G/G	G/G	6y6m	8.3	6.4	asymmetric	no	None	B1
Munchkin	HCM	male	G/G	G/G	G/G	G/G	G/G	1y10m	3.7	6.5	asymmetric	no	None	B1
Munchkin	HCM	male	G/G	G/G	G/G	G/G	G/G	3y3m	4.5	8.5	asymmetric	no	Pulmonary edema	C
Munchkin	HCM	male	G/G	G/G	G/G	G/G	G/G	2y8m	6.4	7.3	symmetric	yes	None	B1
Munchkin	HCM	male	G/C	G/G	G/G	G/G	G/G	2y4m	4.7	7.6	symmetric	no	None	B1
Norwegian Forest Cat	HCM	male	G/G	G/G	G/G	G/G	G/G	1y4m	4.2	6.5	asymmetric	no	None	B1
Norwegian Forest Cat	HCM	male	G/G	G/G	G/G	G/G	G/G	3y4m	6.2	10.8	asymmetric	yes	None	B2
Norwegian Forest Cat	HCM	female	G/G	G/G	G/G	G/G	G/G	12y5m	4.6	6.6	asymmetric	no	None	B1
Norwegian Forest Cat	HCM	female	G/G	G/G	G/G	G/G	G/G	5y5m	3.9	7.3	asymmetric	no	Ventricular premature complex	B2
Norwegian Forest Cat	HCM	male	G/G	G/G	G/G	G/G	G/G	13y	8.4	6.1	asymmetric	yes	None	B2
Ragdoll	HCM	male	G/G	G/G	G/G	G/G	G/G	9y	3.5	11.4	symmetric	yes	Pulmonary hypertension	B2
Ragdoll	HCM	male	G/G	G/G	G/G	G/G	G/G	9y1m	4.3	6	asymmetric	yes	None	B2
Random bred	HCM	female	G/G	G/G	G/G	G/G	G/G	1y	3.3	7.7	symmetric	yes	Pulmonary edema	C
Random bred	HCM	male	G/G	G/G	G/G	G/G	G/G	3y5m	5.5	6.2	asymmetric	no	None	B1
Random bred	HCM	male	G/G	G/G	G/G	G/G	G/G	4y	4.4	6.5	symmetric	yes	Pulmonary edema	C
Random bred	HCM	male	G/G	G/G	G/G	G/G	G/G	13y5m	5.5	7.9	asymmetric	yes	None	B1
Random bred	HCM	female	G/G	G/G	G/G	G/G	G/G	6y2m	3.1	7.7	symmetric	yes	None	B1
Russian Blue	HCM	male	G/G	G/G	G/G	G/G	G/G	10y2m	5.6	7.4	symmetric	yes	None	B!
Scottish Fold	HCM	female	G/G	G/G	G/G	G/G	G/G	4y	6	6.2	asymmetric	no	None	B1
Scottish Fold	HCM	male	G/G	G/G	G/G	G/G	G/C	1y8m	5	6.5	symmetric	no	None	B1
Scottish Fold	HCM	male	G/G	G/G	G/G	G/G	G/G	3y1m	4.7	6	asymmetric	yes	None	B1
Scottish Fold	HCM	female	G/G	G/G	G/G	G/G	G/G	6y9m	13	7.6	symmetric	yes	None	B1
Scottish Fold	HCM	female	G/G	G/G	G/G	G/G	G/C	11m	3.7	6.9	symmetric	yes	None	B1
Scottish Fold	HCM	female	G/G	G/G	G/G	G/G	G/C	10y7m	2.9	6.2	asymmetric	no	Pulmonary edema, Pleural effusion	C
Scottish Fold	HCM	male	G/G	G/G	G/G	G/G	G/G	7y1m	4.3	7.5	symmetric	yes	None	B1
Scottish Fold	HCM	female	G/G	G/G	G/G	G/G	G/C	14y6m	5.2	8.3	symmetric	yes	Pericardial effusion	C
Scottish Fold	HCM	male	G/G	G/G	G/G	G/G	G/C	13y	3.9	6.6	asymmetric	no	None	B1
Scottish Fold	HCM	male	G/G	G/G	G/G	G/G	G/G	3y3m	4.8	6.6	symmetric	no	None	B1
Scottish Fold	HCM	male	G/G	G/G	G/G	G/G	G/G	2y10m	5.2	7.1	symmetric	yes	None	B1
Scottish Fold	HCM	male	G/G	G/G	G/G	G/G	G/C	6y10m	4.5	6.8	asymmetric	no	None	B1
Scottish Fold	HCM	female	G/G	G/G	G/G	G/G	G/G	7m	3.8	6.3	asymmetric	no	None	B1
Scottish Fold	HCM	male	G/G	G/G	G/G	G/G	G/C	6y8m	4.1	8.6	symmetric	yes	None	B2
Scottish Fold	HCM	male	G/G	G/G	G/G	G/G	G/G	7m	3.7	11	symmetric	yes	None	B1
Scottish Fold	HCM	female	G/G	G/G	G/G	G/G	G/G	8y9m	4.1	6.2	asymmetric	no	None	B1
Scottish Fold	HCM	female	G/G	G/G	G/G	G/G	G/G	8y10m	3.3	7.2	asymmetric	no	None	B1
Scottish Fold	HCM	male	G/G	G/G	G/G	G/G	G/G	13y	4.8	6.5	asymmetric	yes	None	B1
Siberian Forest cat	HCM	male	G/G	G/G	G/G	G/G	G/G	9m	3.1	6.5	asymmetric	no	None	B1
Singapura	HCM	male	G/G	G/G	G/G	G/G	G/G	6y3m	3.3	6	asymmetric	no	None	B1
Sphinx	HCM	female	G/G	G/G	G/G	G/G	G/C	3y1m	2.7	6.1	asymmetric	no	None	B1
American Shorthair	non-HCM	female	G/G	G/G	G/G	G/G	G/G	4y11m	3.5	3.8	N/A	N/A	None	N/A
American Shorthair	non-HCM	male	G/G	G/G	G/G	G/G	G/C	2y3m	3.1	4.6	N/A	N/A	None	N/A
American Shorthair	non-HCM	female	G/G	G/G	G/G	G/G	G/C	5y	5.2	4.6	N/A	N/A	None	N/A
Maine Coon	non-HCM	female	G/G	G/G	G/G	G/G	G/G	6y	7	4.5	N/A	N/A	None	N/A
Maine Coon	non-HCM	male	G/G	G/G	G/G	G/G	G/G	5y1m	9.2	5.1	N/A	N/A	None	N/A
Maine Coon	non-HCM	female	G/G	G/G	G/G	G/G	G/G	1y2m	3.6	4.6	N/A	N/A	None	N/A
Maine Coon	non-HCM	male	G/G	G/G	G/G	G/G	G/G	9y10m	11.2	5.1	N/A	N/A	None	N/A
Maine Coon	non-HCM	male	G/G	G/G	G/G	G/G	G/G	4y3m	9.4	5.4	N/A	N/A	None	N/A
Maine Coon	non-HCM	male	G/G	G/G	G/G	G/G	G/G	3y	7.2	5.7	N/A	N/A	None	N/A
Munchkin	non-HCM	male	G/G	G/G	G/G	G/G	G/G	1y6m	1.5	3.4	N/A	N/A	None	N/A
Random bred	non-HCM	male	G/G	G/G	G/G	G/G	G/G	13y6m	5.6	4.2	N/A	N/A	None	N/A
Random bred	non-HCM	female	G/G	G/G	G/G	G/G	G/G	4y5m	4.2	3.4	N/A	N/A	None	N/A
Random bred	non-HCM	male	G/G	G/G	G/G	G/G	G/G	12y	4.5	3.8	N/A	N/A	None	N/A
Random bred	non-HCM	female	G/G	G/G	G/G	G/G	G/G	6y1m	4.4	4.2	N/A	N/A	None	N/A
Random bred	non-HCM	male	G/G	G/G	G/G	G/G	G/G	16y7m	3.6	4	N/A	N/A	None	N/A
Random bred	non-HCM	female	G/G	G/G	G/G	G/G	G/G	14y1m	4.5	4.2	N/A	N/A	None	N/A
Random bred	non-HCM	male	G/G	G/G	G/G	G/G	G/G	7y8m	4.6	4.2	N/A	N/A	None	N/A
Random bred	non-HCM	male	G/G	G/G	G/G	G/G	G/G	16y1m	4.7	4.6	N/A	N/A	None	N/A
Scottish Fold	non-HCM	female	G/C	G/G	G/G	G/G	G/G	1y	2	3.3	N/A	N/A	None	N/A
