# Supplementary material for: Presence of known feline ALMS1 and MYBPC3 variants in a diverse cohort of cats with hypertrophic cardiomyopathy in Japan
Source: PLoS One. 2023 Apr 18;18(4):e0283433. doi: 10.1371/journal.pone.0283433 (PMC10112785; doi:10.1371/journal.pone.0283433)
Supplement: S3 Table — Origins of Domestic Shorthair according to each published data. SRA Run ID denote Run ID of Sequence Read Archive (https://www.ncbi.nlm.nih.gov/sra). (XLSX) [file pone.0283433.s003.xlsx]

## Sheet: Sheet1
S3 Table. ALMS1 variant detection from public whole genome sequencing data.
Origin	Breed	SRA Run ID	Genotype
Africa	DomesticShorthair	SRR5040111	G/G
Africa	EgyptianMau	SRR5051108	G/G
America	AmericanShorthair	SRR5051116	G/C
America	Bengal	SRR5051112	G/G
America	DomesticShorthair	SRR5040125	G/C
America	DomesticShorthair	SRR5055391	G/G
America	DomesticShorthair	SRR5055404	G/G
America	MaineCoon	SRR11392457	G/G
America	MaineCoon	SRR11392458	G/G
America	MaineCoon	SRR11392459	G/G
America	MaineCoon	SRR11392460	G/G
America	MaineCoon	SRR11392461	G/G
America	MaineCoon	SRR11392470	G/G
America	MaineCoon	SRR11392505	G/G
America	MaineCoon	SRR11392506	G/G
America	MaineCoon	SRR11392510	G/G
America	MaineCoon	SRR5051106	G/G
America	Napoleon	SRR5051121	G/G
America	Ragdoll	SRR5055396	G/G
America	Ragdoll	SRR5055399	G/G
America	Ragdoll	SRR8767304	G/G
America	TennesseeRex	SRR5051114	G/G
Asia	Abyssinian	SRR5051117	G/G
Asia	Abyssinian	SRR5055389	G/G
Asia	Abyssinian	SRR6997541	G/G
Asia	Burmese	SRR5051113	G/G
Asia	DomesticShorthair	SRR5040126	G/G
Europe	DevonRex	SRR5051115	G/G
Europe	DomesticShorthair	SRR5040116	G/G
Europe	DomesticShorthair	SRR5040117	G/G
Europe	OrientalShorthair	SRR5038369	G/G
Europe	OrientalShorthair	SRR5038379	G/G
Europe	OrientalShorthair	SRR5038380	G/G
Europe	OrientalShorthair	SRR5038384	G/G
Europe	Persian	SRR2224864	G/G
Europe	Persian	SRR9873363	G/G
Middle East	DomesticShorthair	SRR5040107	G/G
Middle East	DomesticShorthair	SRR5040113	G/G
Middle East	DomesticShorthair	SRR5040118	G/G
Russia	Peterbald	SRR5051122	G/G
Russia	Siberian	SRR5051110	G/G
